# Supplementary material for: ﻿A new species of the genus Dentatissus Chen, Zhang & Chang (Hemiptera, Fulgoroidea, Issidae) from the Korean Peninsula, with a key to the genus
Source: Zookeys. 2023 Aug 1;1173:61–9. doi: 10.3897/zookeys.1173.106206 (PMC10410391; doi:10.3897/zookeys.1173.106206)
Supplement: XML Treatment for Kodaianellini [file zookeys.1173.106206-treatment1.xml]

<!DOCTYPE tp:taxon-treatment
  PUBLIC "-//TaxonX//DTD Taxonomic Treatment Publishing DTD v0 20100105//EN" "tax-treatment-NSO.dtd">
<tp:taxon-treatment xmlns:tp="http://www.plazi.org/taxpub"><tp:treatment-meta><kwd-group><label>Taxon classification</label><kwd>
              <named-content content-type="kingdom">Animalia</named-content>
            </kwd><kwd>
              <named-content content-type="order">Hemiptera</named-content>
            </kwd><kwd>
              <named-content content-type="family">Issidae</named-content>
            </kwd></kwd-group><mixed-citation publication-type="journal"><person-group><name><surname>Park</surname><given-names>Jaekook</given-names></name><name><surname>Jung</surname><given-names>Sunghoon</given-names></name></person-group><article-title>﻿A new species of the genus <italic><tp:taxon-name><tp:taxon-name-part taxon-name-part-type="genus" reg="Dentatissus">Dentatissus</tp:taxon-name-part></tp:taxon-name></italic> Chen, Zhang &amp; Chang (<tp:taxon-name><tp:taxon-name-part taxon-name-part-type="order">Hemiptera</tp:taxon-name-part></tp:taxon-name>, <tp:taxon-name><tp:taxon-name-part taxon-name-part-type="superfamily">Fulgoroidea</tp:taxon-name-part></tp:taxon-name>, <tp:taxon-name><tp:taxon-name-part taxon-name-part-type="family">Issidae</tp:taxon-name-part></tp:taxon-name>) from the Korean Peninsula, with a key to the genus</article-title><source>Zookeys</source><day>01</day><month>08</month><year>2023</year><volume>1173</volume><fpage>61</fpage><lpage>69</lpage><pub-id pub-id-type="doi">10.3897/zookeys.1173.106206</pub-id></mixed-citation></tp:treatment-meta><tp:nomenclature><label>﻿Tribe</label><tp:taxon-name>
            <object-id xmlns:xlink="http://www.w3.org/1999/xlink" content-type="arpha" xlink:type="simple">B8A211B5-72BF-5EC2-B31F-E7AA59C0415C</object-id>
            <tp:taxon-name-part taxon-name-part-type="tribe">Kodaianellini</tp:taxon-name-part>
          </tp:taxon-name><tp:taxon-authority>Wang, Zhang &amp; Bourgoin, 2016</tp:taxon-authority><tp:nomenclature-citation-list><tp:nomenclature-citation><tp:taxon-name>
                <tp:taxon-name-part taxon-name-part-type="tribe">Kodaianellini</tp:taxon-name-part>
              </tp:taxon-name><comment>Wang, Zhang &amp; Bourgoin, 2016: 232.</comment></tp:nomenclature-citation></tp:nomenclature-citation-list></tp:nomenclature><tp:treatment-sec sec-type="type genus" id="SECID0E1LAC"><title>Type genus.</title><p><italic><tp:taxon-name><tp:taxon-name-part taxon-name-part-type="genus" reg="Kodaianella">Kodaianella</tp:taxon-name-part></tp:taxon-name></italic> Fennah, 1956 (type designated by <xref ref-type="bibr" rid="B12">Wang et al. 2016</xref>: 232).</p></tp:treatment-sec><ref-list><ref id="B12"><mixed-citation xmlns:xlink="http://www.w3.org/1999/xlink" xlink:type="simple"><person-group><name name-style="western"><surname>Wang</surname><given-names>M</given-names></name><name name-style="western"><surname>Zhang</surname><given-names>Y</given-names></name><name name-style="western"><surname>Bourgoin</surname><given-names>T</given-names></name></person-group> (<year>2016</year>) <article-title>Planthopper family <tp:taxon-name><tp:taxon-name-part taxon-name-part-type="family">Issidae</tp:taxon-name-part></tp:taxon-name> (<tp:taxon-name><tp:taxon-name-part taxon-name-part-type="class">Insecta</tp:taxon-name-part></tp:taxon-name>: <tp:taxon-name><tp:taxon-name-part taxon-name-part-type="order">Hemiptera</tp:taxon-name-part></tp:taxon-name>: <tp:taxon-name><tp:taxon-name-part taxon-name-part-type="infraorder">Fulgoromorpha</tp:taxon-name-part></tp:taxon-name>): linking molecular phylogeny with classification.</article-title><source>Molecular Phylogenetics and Evolution</source><volume>105</volume>: <fpage>224</fpage>–<lpage>234</lpage>. <ext-link xlink:href="10.1016/j.ympev.2016.08.012" ext-link-type="doi" xlink:type="simple">https://doi.org/10.1016/j.ympev.2016.08.012</ext-link></mixed-citation></ref></ref-list></tp:taxon-treatment>
