# Supplementary material for: ﻿A new species of the genus Dentatissus Chen, Zhang & Chang (Hemiptera, Fulgoroidea, Issidae) from the Korean Peninsula, with a key to the genus
Source: Zookeys. 2023 Aug 1;1173:61–9. doi: 10.3897/zookeys.1173.106206 (PMC10410391; doi:10.3897/zookeys.1173.106206)
Supplement: XML Treatment for Dentatissus [file zookeys.1173.106206-treatment2.xml]

<!DOCTYPE tp:taxon-treatment
  PUBLIC "-//TaxonX//DTD Taxonomic Treatment Publishing DTD v0 20100105//EN" "tax-treatment-NSO.dtd">
<tp:taxon-treatment xmlns:tp="http://www.plazi.org/taxpub"><tp:treatment-meta><kwd-group><label>Taxon classification</label><kwd>
              <named-content content-type="kingdom">Animalia</named-content>
            </kwd><kwd>
              <named-content content-type="order">Hemiptera</named-content>
            </kwd><kwd>
              <named-content content-type="family">Issidae</named-content>
            </kwd></kwd-group><mixed-citation publication-type="journal"><person-group><name><surname>Park</surname><given-names>Jaekook</given-names></name><name><surname>Jung</surname><given-names>Sunghoon</given-names></name></person-group><article-title>﻿A new species of the genus <italic><tp:taxon-name><tp:taxon-name-part taxon-name-part-type="genus" reg="Dentatissus">Dentatissus</tp:taxon-name-part></tp:taxon-name></italic> Chen, Zhang &amp; Chang (<tp:taxon-name><tp:taxon-name-part taxon-name-part-type="order">Hemiptera</tp:taxon-name-part></tp:taxon-name>, <tp:taxon-name><tp:taxon-name-part taxon-name-part-type="superfamily">Fulgoroidea</tp:taxon-name-part></tp:taxon-name>, <tp:taxon-name><tp:taxon-name-part taxon-name-part-type="family">Issidae</tp:taxon-name-part></tp:taxon-name>) from the Korean Peninsula, with a key to the genus</article-title><source>Zookeys</source><day>01</day><month>08</month><year>2023</year><volume>1173</volume><fpage>61</fpage><lpage>69</lpage><pub-id pub-id-type="doi">10.3897/zookeys.1173.106206</pub-id></mixed-citation></tp:treatment-meta><tp:nomenclature><label>﻿Genus</label><tp:taxon-name>
            <object-id xmlns:xlink="http://www.w3.org/1999/xlink" content-type="arpha" xlink:type="simple">D35996EF-A54B-5646-B368-8C061F9E171D</object-id>
            <tp:taxon-name-part taxon-name-part-type="genus" reg="Dentatissus">Dentatissus</tp:taxon-name-part>
          </tp:taxon-name><tp:taxon-authority>Chen, Zhang &amp; Chang, 2014</tp:taxon-authority><tp:nomenclature-citation-list><tp:nomenclature-citation><tp:taxon-name>
                <tp:taxon-name-part taxon-name-part-type="genus" reg="Dentatissus">Dentatissus</tp:taxon-name-part>
              </tp:taxon-name><comment>Chen, Zhang &amp; Chang, 2014: 140.</comment></tp:nomenclature-citation></tp:nomenclature-citation-list></tp:nomenclature><tp:treatment-sec sec-type="type species" id="SECID0EVNAC"><title>Type species.</title><p><italic><tp:taxon-name><tp:taxon-name-part taxon-name-part-type="genus" reg="Dentatissus">Dentatissus</tp:taxon-name-part><tp:taxon-name-part taxon-name-part-type="species" reg="brachys">brachys</tp:taxon-name-part></tp:taxon-name></italic> Chen, Zhang &amp; Chang, 2014, by original designation.</p></tp:treatment-sec><tp:treatment-sec sec-type="diagnosis" id="SECID0EGOAC"><title>Diagnosis.</title><p>Recognized by general coloration of body brownish to fuscous; coryphe quadrated, not elongated (Fig. <xref ref-type="fig" rid="F1">1A, B</xref>); anal tube with the maximum width near middle in dorsal view and phallic complex with two ventral aedeagal hooks (Figs <xref ref-type="fig" rid="F2">2E–G</xref>, <xref ref-type="fig" rid="F4">4A–C</xref>); genital style with long tooth at base of capitulum (extracted from <xref ref-type="bibr" rid="B6">Chen et al. 2014</xref> and <xref ref-type="bibr" rid="B5">Chang et al. 2020</xref>).</p><fig id="F1" position="float" orientation="portrait"><object-id xmlns:xlink="http://www.w3.org/1999/xlink" content-type="doi" xlink:type="simple">10.3897/zookeys.1173.106206.figure1</object-id><object-id xmlns:xlink="http://www.w3.org/1999/xlink" content-type="arpha" xlink:type="simple">18A7518A-AB66-56EE-BFF7-6FE7B54F2408</object-id><label>Figure 1.</label><caption><p>Holotype habitus of <italic><tp:taxon-name><tp:taxon-name-part taxon-name-part-type="genus" reg="Dentatissus">Dentatissus</tp:taxon-name-part><tp:taxon-name-part taxon-name-part-type="species" reg="longispinosus">longispinosus</tp:taxon-name-part></tp:taxon-name></italic> sp. nov. <bold>A</bold> dorsal view <bold>B</bold> lateral view <bold>C</bold> metope, anteroventral view <bold>D, E</bold> right forewing and hindwing observed in alcohol, respectively. Scale bars: 1.0 <abbrev xmlns:xlink="http://www.w3.org/1999/xlink" xlink:title="millimeters" id="ABBRID0E2PAC" xlink:type="simple">mm</abbrev> (<bold>A, B, D, E</bold>); 0.5 <abbrev xmlns:xlink="http://www.w3.org/1999/xlink" xlink:title="millimeters" id="ABBRID0ECAAE" xlink:type="simple">mm</abbrev> (<bold>C</bold>).</p></caption><graphic xmlns:xlink="http://www.w3.org/1999/xlink" xlink:href="zookeys-1173-061_article-106206__-g001.jpg" position="float" orientation="portrait" xlink:type="simple" id="oo_886654.jpg"><uri content-type="original_file" xlink:type="simple">https://binary.pensoft.net/fig/886654</uri></graphic></fig><fig id="F2" position="float" orientation="portrait"><object-id xmlns:xlink="http://www.w3.org/1999/xlink" content-type="doi" xlink:type="simple">10.3897/zookeys.1173.106206.figure2</object-id><object-id xmlns:xlink="http://www.w3.org/1999/xlink" content-type="arpha" xlink:type="simple">BA43E8B8-AF60-5B52-BB38-7256D007C212</object-id><label>Figure 2.</label><caption><p>Male genital structures of <italic><tp:taxon-name><tp:taxon-name-part taxon-name-part-type="genus" reg="Dentatissus">Dentatissus</tp:taxon-name-part><tp:taxon-name-part taxon-name-part-type="species" reg="longispinosus">longispinosus</tp:taxon-name-part></tp:taxon-name></italic> sp. nov. <bold>A</bold> genitalia, lateral view <bold>B</bold> anal tube, dorsal view <bold>C</bold> pygofer, lateral view <bold>D</bold> genital style, lateral view <bold>E–G</bold> phallic complex in dorsal, lateral, and ventral view, respectively. Scale bars: 0.5 <abbrev xmlns:xlink="http://www.w3.org/1999/xlink" xlink:title="millimeters" id="ABBRID0EKBAE" xlink:type="simple">mm</abbrev> (<bold>A–G</bold>).</p></caption><graphic xmlns:xlink="http://www.w3.org/1999/xlink" xlink:href="zookeys-1173-061_article-106206__-g002.jpg" position="float" orientation="portrait" xlink:type="simple" id="oo_886655.jpg"><uri content-type="original_file" xlink:type="simple">https://binary.pensoft.net/fig/886655</uri></graphic></fig></tp:treatment-sec><tp:treatment-sec sec-type="distribution" id="SECID0EVBAE"><title>Distribution.</title><p>Korea (South Chungcheong*, South Gyeongsang Province), China (North, Northwest, East, Southwest, South-central regions) (Fig. <xref ref-type="fig" rid="F5">5</xref>).</p></tp:treatment-sec><tp:treatment-sec><!--Section generated to contain objects referenced in tp:taxon-treatment.--><fig id="F4" position="float" orientation="portrait"><object-id xmlns:xlink="http://www.w3.org/1999/xlink" content-type="doi" xlink:type="simple">10.3897/zookeys.1173.106206.figure4</object-id><object-id xmlns:xlink="http://www.w3.org/1999/xlink" content-type="arpha" xlink:type="simple">BA7D9C75-001C-58EE-B567-9A10F7E3D2CC</object-id><label>Figure 4.</label><caption><p>Male phallic complex illustrations of <italic><tp:taxon-name><tp:taxon-name-part taxon-name-part-type="genus" reg="Dentatissus">Dentatissus</tp:taxon-name-part><tp:taxon-name-part taxon-name-part-type="species" reg="longispinosus">longispinosus</tp:taxon-name-part></tp:taxon-name></italic> sp. nov. <bold>A</bold> dorsal view <bold>B</bold> lateral view <bold>C</bold> ventral view. Scale bars: 0.5 <abbrev xmlns:xlink="http://www.w3.org/1999/xlink" xlink:title="millimeters" id="ABBRID0ESQAE" xlink:type="simple">mm</abbrev> (<bold>A–G</bold>).</p></caption><graphic xmlns:xlink="http://www.w3.org/1999/xlink" xlink:href="zookeys-1173-061_article-106206__-g004.jpg" position="float" orientation="portrait" xlink:type="simple" id="oo_886657.jpg"><uri content-type="original_file" xlink:type="simple">https://binary.pensoft.net/fig/886657</uri></graphic></fig><fig id="F5" position="float" orientation="portrait"><object-id xmlns:xlink="http://www.w3.org/1999/xlink" content-type="doi" xlink:type="simple">10.3897/zookeys.1173.106206.figure5</object-id><object-id xmlns:xlink="http://www.w3.org/1999/xlink" content-type="arpha" xlink:type="simple">AB133E32-5792-5C8F-8E35-58C6483D5D2C</object-id><label>Figure 5.</label><caption><p>Distribution map of the genus <italic><tp:taxon-name><tp:taxon-name-part taxon-name-part-type="genus" reg="Dentatissus">Dentatissus</tp:taxon-name-part></tp:taxon-name></italic> species in East Asia.</p></caption><graphic xmlns:xlink="http://www.w3.org/1999/xlink" xlink:href="zookeys-1173-061_article-106206__-g005.jpg" position="float" orientation="portrait" xlink:type="simple" id="oo_886658.jpg"><uri content-type="original_file" xlink:type="simple">https://binary.pensoft.net/fig/886658</uri></graphic></fig></tp:treatment-sec><ref-list><ref id="B6"><mixed-citation xmlns:xlink="http://www.w3.org/1999/xlink" xlink:type="simple"><person-group><name name-style="western"><surname>Chen</surname><given-names>XS</given-names></name><name name-style="western"><surname>Zhang</surname><given-names>ZG</given-names></name><name name-style="western"><surname>Chang</surname><given-names>ZM</given-names></name></person-group> (<year>2014</year>) <source><tp:taxon-name><tp:taxon-name-part taxon-name-part-type="family">Issidae</tp:taxon-name-part></tp:taxon-name> and <tp:taxon-name><tp:taxon-name-part taxon-name-part-type="family">Caliscelidae</tp:taxon-name-part></tp:taxon-name> (<tp:taxon-name><tp:taxon-name-part taxon-name-part-type="order">Hemiptera</tp:taxon-name-part></tp:taxon-name>: <tp:taxon-name><tp:taxon-name-part taxon-name-part-type="superfamily">Fulgoroidea</tp:taxon-name-part></tp:taxon-name>) from China.</source><publisher-name>Guizhou Science and Technology Publishing House</publisher-name>, <publisher-loc>Guiyang</publisher-loc>, <size units="page">242 pp</size>.</mixed-citation></ref><ref id="B5"><mixed-citation xmlns:xlink="http://www.w3.org/1999/xlink" xlink:type="simple"><person-group><name name-style="western"><surname>Chang</surname><given-names>ZM</given-names></name><name name-style="western"><surname>Yang</surname><given-names>L</given-names></name><name name-style="western"><surname>Chen</surname><given-names>XS</given-names></name></person-group> (<year>2020</year>) <article-title>First records of the genera <italic><tp:taxon-name><tp:taxon-name-part taxon-name-part-type="genus">Sivaloka</tp:taxon-name-part></tp:taxon-name></italic> Distant, 1906, with two new species from China, and description of a new species of genus <italic><tp:taxon-name><tp:taxon-name-part taxon-name-part-type="genus">Kodaianella</tp:taxon-name-part></tp:taxon-name></italic> Fennah, 1956 (<tp:taxon-name><tp:taxon-name-part taxon-name-part-type="order">Hemiptera</tp:taxon-name-part></tp:taxon-name>, <tp:taxon-name><tp:taxon-name-part taxon-name-part-type="infraorder">Fulgoromorpha</tp:taxon-name-part></tp:taxon-name>, <tp:taxon-name><tp:taxon-name-part taxon-name-part-type="family">Issidae</tp:taxon-name-part></tp:taxon-name>).</article-title><source>ZooKeys</source><volume>917</volume>: <fpage>85</fpage>–<lpage>104</lpage>. <ext-link xlink:href="10.3897/zookeys.917.47326" ext-link-type="doi" xlink:type="simple">https://doi.org/10.3897/zookeys.917.47326</ext-link></mixed-citation></ref></ref-list></tp:taxon-treatment>
