# Supplementary material for: ﻿A new species of the genus Dentatissus Chen, Zhang & Chang (Hemiptera, Fulgoroidea, Issidae) from the Korean Peninsula, with a key to the genus
Source: Zookeys. 2023 Aug 1;1173:61–9. doi: 10.3897/zookeys.1173.106206 (PMC10410391; doi:10.3897/zookeys.1173.106206)
Supplement: XML Treatment for Dentatissus longispinosus [file zookeys.1173.106206-treatment3.xml]

<!DOCTYPE tp:taxon-treatment
  PUBLIC "-//TaxonX//DTD Taxonomic Treatment Publishing DTD v0 20100105//EN" "tax-treatment-NSO.dtd">
<tp:taxon-treatment xmlns:tp="http://www.plazi.org/taxpub"><tp:treatment-meta><kwd-group><label>Taxon classification</label><kwd>
              <named-content content-type="kingdom">Animalia</named-content>
            </kwd><kwd>
              <named-content content-type="order">Hemiptera</named-content>
            </kwd><kwd>
              <named-content content-type="family">Issidae</named-content>
            </kwd></kwd-group><mixed-citation publication-type="journal"><person-group><name><surname>Park</surname><given-names>Jaekook</given-names></name><name><surname>Jung</surname><given-names>Sunghoon</given-names></name></person-group><article-title>﻿A new species of the genus <italic><tp:taxon-name><tp:taxon-name-part taxon-name-part-type="genus" reg="Dentatissus">Dentatissus</tp:taxon-name-part></tp:taxon-name></italic> Chen, Zhang &amp; Chang (<tp:taxon-name><tp:taxon-name-part taxon-name-part-type="order">Hemiptera</tp:taxon-name-part></tp:taxon-name>, <tp:taxon-name><tp:taxon-name-part taxon-name-part-type="superfamily">Fulgoroidea</tp:taxon-name-part></tp:taxon-name>, <tp:taxon-name><tp:taxon-name-part taxon-name-part-type="family">Issidae</tp:taxon-name-part></tp:taxon-name>) from the Korean Peninsula, with a key to the genus</article-title><source>Zookeys</source><day>01</day><month>08</month><year>2023</year><volume>1173</volume><fpage>61</fpage><lpage>69</lpage><pub-id pub-id-type="doi">10.3897/zookeys.1173.106206</pub-id></mixed-citation></tp:treatment-meta><tp:nomenclature><label>﻿</label><tp:taxon-name>
            <object-id xmlns:xlink="http://www.w3.org/1999/xlink" content-type="arpha" xlink:type="simple">BE33B0A1-8CAF-595E-B273-477665A03D8F</object-id>
            <tp:taxon-name-part taxon-name-part-type="genus" reg="Dentatissus">Dentatissus</tp:taxon-name-part>
            <tp:taxon-name-part taxon-name-part-type="species" reg="longispinosus">longispinosus</tp:taxon-name-part>
            <object-id xmlns:xlink="http://www.w3.org/1999/xlink" content-type="zoobank" xlink:type="simple">https://zoobank.org/FA853C0F-A597-4560-B1A8-BEE2A5360C1D</object-id>
          </tp:taxon-name><tp:taxon-authority>Park &amp; Jung</tp:taxon-authority><tp:taxon-status xmlns:xlink="http://www.w3.org/1999/xlink" xlink:type="simple">sp. nov.</tp:taxon-status><xref ref-type="fig" rid="F1">Figs 1A–E</xref><xref ref-type="fig" rid="F2">, 2A–G</xref><xref ref-type="fig" rid="F3">, 3A–G</xref><xref ref-type="fig" rid="F4">, 4A–C</xref></tp:nomenclature><tp:treatment-sec sec-type="diagnosis" id="SECID0EZIAE"><title>Diagnosis.</title><p>Recognized by overall coloration brownish; forewing with fuscous markings developed irregularly, contrasted with background (Fig. <xref ref-type="fig" rid="F1">1A, B</xref>). Metope without markings, lower half concolorous (Fig. <xref ref-type="fig" rid="F2">2C</xref>). Phallic complex having two pairs of ventral aedeagal hooks, third pair not developed; upper pair developed horizontally and lower diverging to middle, attached to aedeagus (Figs <xref ref-type="fig" rid="F2">2E–G</xref>, <xref ref-type="fig" rid="F4">4A–C</xref>). Anal tube convex apically (Fig. <xref ref-type="fig" rid="F2">2B</xref>).</p></tp:treatment-sec><tp:treatment-sec sec-type="description" id="SECID0ETJAE"><title>Description.</title><p><bold>Male. <italic>Coloration</italic>.</bold> General coloration of body brown; Coryphe concolorous with background, median carinae lighter than background; Pronotum yellowish-brown, half to posterior margins darker than background distinctly; mesonotum yellowish-brown, with fuscous markings between median and lateral carinae (Fig. <xref ref-type="fig" rid="F1">1A, B</xref>); Metope concolorous with background, all margins with yellowish spots irregularly, lateral margins with fuscous and contrast with background; rostrum darker than background. Gena concolorous with background (Fig. <xref ref-type="fig" rid="F1">1C</xref>). Forewing of veins darker than background, with fuscous markings developed irregularly (Fig. <xref ref-type="fig" rid="F1">1A, B</xref>). Legs darker with background generally, joints lighter than background (Fig. <xref ref-type="fig" rid="F1">1B</xref>). Female. Same as male in general features, body relatively larger than male.</p><p><bold><italic>Surface and vestiture</italic>.</bold> Body without wax layer, rough.</p><p><bold><italic>Head</italic>.</bold> Head with compound eyes roundly ovate, larger than pronotum distinctly; Coryphe at base concaved, length shorter than width at midline, apex angulated and slightly protruded after compound eyes, median carinae well-developed (Fig. <xref ref-type="fig" rid="F1">1A</xref>). Metope ovate, lateral keels protruded and rounded in ventral view, widest at middle, median carina present, margins with postclypeus concaved. Postclypeus and anteclypeus with weak median carina, lateral carinae absent. Antennae short, clavated. Compound eyes semicircular; ocelli absent (Fig. <xref ref-type="fig" rid="F1">1C</xref>).</p><p><bold><italic>Thorax</italic>.</bold> Pronotum triangular, length longer than width; anterior margins longest at middle, posterior margin slightly concave at midline; median and lateral carinae developed weakly. Mesonotum triangular, length shorter than width, posterior margins pointed; median and lateral carina visually developed (Fig. <xref ref-type="fig" rid="F1">1A</xref>). Forewing irregularly ovate. Pcu and CuP reaching apical margins, CuA dividing at almost hind margins, Mp and Rp dividing at almost 1/3 (Fig. <xref ref-type="fig" rid="F1">1D</xref>); Hindwing as long as forewing, trilobed (Fig. <xref ref-type="fig" rid="F1">1E</xref>).</p><p><bold><italic>Male genitalia</italic>.</bold> Pygofer in lateral view slightly wide basally, margins irregularly (Fig. <xref ref-type="fig" rid="F2">2C</xref>); Phallic complex long and symmetrical, complex endosome arising widely at apex (Figs <xref ref-type="fig" rid="F2">2E, G</xref>, <xref ref-type="fig" rid="F4">4A, C</xref>). Two pairs of ventral aedeagal hooks developed at ventral; the upper pair strongly curved to upward and surpassing aedeagus; the lower curved and not surpassing aedeagus (Figs <xref ref-type="fig" rid="F2">2F</xref>, <xref ref-type="fig" rid="F4">4B</xref>); genital style roundly widest at basal, pointed at apical; anterior margins simply protruded at middle, blunt; capitulum of style spinous, curved to ventrally (Fig. <xref ref-type="fig" rid="F2">2D</xref>); Anal tube in dorsal view, ovate and convex apically; anus placed at middle, anal column small, not reaching the posterior margin (Fig. <xref ref-type="fig" rid="F2">2B</xref>).</p><p><bold><italic>Female genitalia</italic>.</bold> Gonapophysis VIII partly flattened; dorsal margins almost straight, with sharp apex and well visible teeth at posterodorsal margin (Fig. <xref ref-type="fig" rid="F3">3E</xref>). Gonapophysis IX in lateral view, slightly curved to dorsally, apical pointed (Fig. <xref ref-type="fig" rid="F3">3F</xref>); in dorsal view, with two pointed bumps at apical, posterior connective lamina sclerotized (Fig. <xref ref-type="fig" rid="F3">3G</xref>). Sternum VII with lateral lobes developed, median portion narrow; anterior margins almost straight; posterior margins with two triangular bumps, median portion deeply concaved (Fig. <xref ref-type="fig" rid="F3">3H</xref>). Anal tube elongated, with numerous setae developed; anus placed basal, anal column short and not surpassing the median portion (Fig. <xref ref-type="fig" rid="F3">3B</xref>). Gonoplac oval, widest at middle (Fig. <xref ref-type="fig" rid="F3">3D</xref>).</p><fig id="F3" position="float" orientation="portrait"><object-id xmlns:xlink="http://www.w3.org/1999/xlink" content-type="doi" xlink:type="simple">10.3897/zookeys.1173.106206.figure3</object-id><object-id xmlns:xlink="http://www.w3.org/1999/xlink" content-type="arpha" xlink:type="simple">92B7E939-A8EC-5059-890B-07443FC2EE22</object-id><label>Figure 3.</label><caption><p>Female genital structures of <italic><tp:taxon-name><tp:taxon-name-part taxon-name-part-type="genus" reg="Dentatissus">Dentatissus</tp:taxon-name-part><tp:taxon-name-part taxon-name-part-type="species" reg="longispinosus">longispinosus</tp:taxon-name-part></tp:taxon-name></italic> sp. nov. <bold>A</bold> female genitalia, lateral view <bold>B</bold> anal tube, dorsal view <bold>C</bold> female genitalia without sternum VII, caudal view <bold>D</bold> gonoplac, lateral view <bold>E</bold> gonapophysis VIII, lateral view <bold>F</bold> gonapophysis IX, lateral view <bold>G</bold><italic>ditto</italic>, ventral view <bold>H</bold> sternum VII, ventral view. Scale bars: 1.0 <abbrev xmlns:xlink="http://www.w3.org/1999/xlink" xlink:title="millimeters" id="ABBRID0E5OAE" xlink:type="simple">mm</abbrev> (<bold>A</bold>); 0.5 <abbrev xmlns:xlink="http://www.w3.org/1999/xlink" xlink:title="millimeters" id="ABBRID0EEPAE" xlink:type="simple">mm</abbrev> (<bold>B–H</bold>).</p></caption><graphic xmlns:xlink="http://www.w3.org/1999/xlink" xlink:href="zookeys-1173-061_article-106206__-g003.jpg" position="float" orientation="portrait" xlink:type="simple" id="oo_886656.jpg"><uri content-type="original_file" xlink:type="simple">https://binary.pensoft.net/fig/886656</uri></graphic></fig></tp:treatment-sec><tp:treatment-sec sec-type="description" id="SECID0EPPAE"><title>Measurements (mm).</title><p>Male (<italic>N</italic> = 2)/Female (<italic>N</italic> = 2). Body length (including forewing): 4.91–4.94/5.53–5.55; body width (including forewing): 2.51–2.53/2.72–2.75.</p><fig id="F4" position="float" orientation="portrait"><object-id xmlns:xlink="http://www.w3.org/1999/xlink" content-type="doi" xlink:type="simple">10.3897/zookeys.1173.106206.figure4</object-id><object-id xmlns:xlink="http://www.w3.org/1999/xlink" content-type="arpha" xlink:type="simple">BA7D9C75-001C-58EE-B567-9A10F7E3D2CC</object-id><label>Figure 4.</label><caption><p>Male phallic complex illustrations of <italic><tp:taxon-name><tp:taxon-name-part taxon-name-part-type="genus" reg="Dentatissus">Dentatissus</tp:taxon-name-part><tp:taxon-name-part taxon-name-part-type="species" reg="longispinosus">longispinosus</tp:taxon-name-part></tp:taxon-name></italic> sp. nov. <bold>A</bold> dorsal view <bold>B</bold> lateral view <bold>C</bold> ventral view. Scale bars: 0.5 <abbrev xmlns:xlink="http://www.w3.org/1999/xlink" xlink:title="millimeters" id="ABBRID0ESQAE" xlink:type="simple">mm</abbrev> (<bold>A–G</bold>).</p></caption><graphic xmlns:xlink="http://www.w3.org/1999/xlink" xlink:href="zookeys-1173-061_article-106206__-g004.jpg" position="float" orientation="portrait" xlink:type="simple" id="oo_886657.jpg"><uri content-type="original_file" xlink:type="simple">https://binary.pensoft.net/fig/886657</uri></graphic></fig></tp:treatment-sec><tp:treatment-sec sec-type="material" id="SECID0E4QAE"><title>Material examined.</title><p>[<bold><abbrev xmlns:xlink="http://www.w3.org/1999/xlink" xlink:title="Laboratory of Systematic Entomology, Chungnam National University" id="ABBRID0EERAE" xlink:type="simple">CNU</abbrev></bold>] <bold><italic>Holotype</italic></bold>: 1♂, 20 Aug 2021, Gung-dong, Yuseong-gu, Daejeon, Republic of Korea. JK Park, sweeping on <italic><tp:taxon-name><tp:taxon-name-part taxon-name-part-type="genus" reg="Acer">Acer</tp:taxon-name-part><tp:taxon-name-part taxon-name-part-type="species" reg="palmatum">palmatum</tp:taxon-name-part></tp:taxon-name></italic>; <bold><italic>Paratype</italic></bold>: 1♂ 2♀♀. Same data as holotype male.</p></tp:treatment-sec><tp:treatment-sec sec-type="etymology" id="SECID0EZRAE"><title>Etymology.</title><p>This species is named after the elongated processes on the phallic complex.</p></tp:treatment-sec><tp:treatment-sec sec-type="distribution" id="SECID0E5RAE"><title>Distribution.</title><p>Korea (South Chungcheong Province) (Fig. <xref ref-type="fig" rid="F5">5</xref>).</p><fig id="F5" position="float" orientation="portrait"><object-id xmlns:xlink="http://www.w3.org/1999/xlink" content-type="doi" xlink:type="simple">10.3897/zookeys.1173.106206.figure5</object-id><object-id xmlns:xlink="http://www.w3.org/1999/xlink" content-type="arpha" xlink:type="simple">AB133E32-5792-5C8F-8E35-58C6483D5D2C</object-id><label>Figure 5.</label><caption><p>Distribution map of the genus <italic><tp:taxon-name><tp:taxon-name-part taxon-name-part-type="genus" reg="Dentatissus">Dentatissus</tp:taxon-name-part></tp:taxon-name></italic> species in East Asia.</p></caption><graphic xmlns:xlink="http://www.w3.org/1999/xlink" xlink:href="zookeys-1173-061_article-106206__-g005.jpg" position="float" orientation="portrait" xlink:type="simple" id="oo_886658.jpg"><uri content-type="original_file" xlink:type="simple">https://binary.pensoft.net/fig/886658</uri></graphic></fig></tp:treatment-sec><tp:treatment-sec sec-type="host" id="SECID0E3SAE"><title>Host.</title><p><italic><tp:taxon-name><tp:taxon-name-part taxon-name-part-type="genus" reg="Acer">Acer</tp:taxon-name-part><tp:taxon-name-part taxon-name-part-type="species" reg="palmatum">palmatum</tp:taxon-name-part></tp:taxon-name></italic> (<tp:taxon-name><tp:taxon-name-part taxon-name-part-type="family">Sapindaceae</tp:taxon-name-part></tp:taxon-name>).</p></tp:treatment-sec><tp:treatment-sec><!--Section generated to contain objects referenced in tp:taxon-treatment.--><fig id="F1" position="float" orientation="portrait"><object-id xmlns:xlink="http://www.w3.org/1999/xlink" content-type="doi" xlink:type="simple">10.3897/zookeys.1173.106206.figure1</object-id><object-id xmlns:xlink="http://www.w3.org/1999/xlink" content-type="arpha" xlink:type="simple">18A7518A-AB66-56EE-BFF7-6FE7B54F2408</object-id><label>Figure 1.</label><caption><p>Holotype habitus of <italic><tp:taxon-name><tp:taxon-name-part taxon-name-part-type="genus" reg="Dentatissus">Dentatissus</tp:taxon-name-part><tp:taxon-name-part taxon-name-part-type="species" reg="longispinosus">longispinosus</tp:taxon-name-part></tp:taxon-name></italic> sp. nov. <bold>A</bold> dorsal view <bold>B</bold> lateral view <bold>C</bold> metope, anteroventral view <bold>D, E</bold> right forewing and hindwing observed in alcohol, respectively. Scale bars: 1.0 <abbrev xmlns:xlink="http://www.w3.org/1999/xlink" xlink:title="millimeters" id="ABBRID0E2PAC" xlink:type="simple">mm</abbrev> (<bold>A, B, D, E</bold>); 0.5 <abbrev xmlns:xlink="http://www.w3.org/1999/xlink" xlink:title="millimeters" id="ABBRID0ECAAE" xlink:type="simple">mm</abbrev> (<bold>C</bold>).</p></caption><graphic xmlns:xlink="http://www.w3.org/1999/xlink" xlink:href="zookeys-1173-061_article-106206__-g001.jpg" position="float" orientation="portrait" xlink:type="simple" id="oo_886654.jpg"><uri content-type="original_file" xlink:type="simple">https://binary.pensoft.net/fig/886654</uri></graphic></fig><fig id="F2" position="float" orientation="portrait"><object-id xmlns:xlink="http://www.w3.org/1999/xlink" content-type="doi" xlink:type="simple">10.3897/zookeys.1173.106206.figure2</object-id><object-id xmlns:xlink="http://www.w3.org/1999/xlink" content-type="arpha" xlink:type="simple">BA43E8B8-AF60-5B52-BB38-7256D007C212</object-id><label>Figure 2.</label><caption><p>Male genital structures of <italic><tp:taxon-name><tp:taxon-name-part taxon-name-part-type="genus" reg="Dentatissus">Dentatissus</tp:taxon-name-part><tp:taxon-name-part taxon-name-part-type="species" reg="longispinosus">longispinosus</tp:taxon-name-part></tp:taxon-name></italic> sp. nov. <bold>A</bold> genitalia, lateral view <bold>B</bold> anal tube, dorsal view <bold>C</bold> pygofer, lateral view <bold>D</bold> genital style, lateral view <bold>E–G</bold> phallic complex in dorsal, lateral, and ventral view, respectively. Scale bars: 0.5 <abbrev xmlns:xlink="http://www.w3.org/1999/xlink" xlink:title="millimeters" id="ABBRID0EKBAE" xlink:type="simple">mm</abbrev> (<bold>A–G</bold>).</p></caption><graphic xmlns:xlink="http://www.w3.org/1999/xlink" xlink:href="zookeys-1173-061_article-106206__-g002.jpg" position="float" orientation="portrait" xlink:type="simple" id="oo_886655.jpg"><uri content-type="original_file" xlink:type="simple">https://binary.pensoft.net/fig/886655</uri></graphic></fig></tp:treatment-sec></tp:taxon-treatment>
